# Supplementary material for: High-Performance Liquid Chromatography–Mass Spectrometry Analysis of Glycoalkaloids from Underexploited Solanum Species and Their Acetylcholinesterase Inhibition Activity
Source: Plants (Basel). 2022 Jan 20;11(3):269. doi: 10.3390/plants11030269 (PMC8839269; doi:10.3390/plants11030269)
Supplement: Supplementary file 1 [file plants-11-00269-s001.zip]

Archive with 4 entries (4 files):
- Figure S1.pdf
- Figure S2.pdf
- Supplemental materials titles.txt
- Table S1.pdf
