# Supplementary material for: High-Performance Liquid Chromatography–Mass Spectrometry Analysis of Glycoalkaloids from Underexploited Solanum Species and Their Acetylcholinesterase Inhibition Activity
Source: Plants (Basel). 2022 Jan 20;11(3):269. doi: 10.3390/plants11030269 (PMC8839269; doi:10.3390/plants11030269)
Supplement: Supplementary file 1 [file plants-11-00269-s001.zip › Supplemental materials titles.txt]

Figure S1. Total ion chromatograms of methanolic extract from the selected Solanum species analyzed by HPLC TOF MS. Peak numbers correspond to glycoalkaloid compounds identified in Table 1.

Figure S2. Reported structures of glycoalkaloids referenced in the manuscript and identified in Table 1.

Tabel S1. Concentrations of individual glycoalkaloids detected in the selected Solanum species. Concentrations are expressed in ng g-1 on dry weight basis. 
